# Supplementary material for: Ruthenium Complexes with Pyridazine Carboxylic Acid: Synthesis, Characterization, and Anti-Biofilm Activity
Source: Molecules. 2024 Dec 2;29(23):5694. doi: 10.3390/molecules29235694 (PMC11643884; doi:10.3390/molecules29235694)
Supplement: Supplementary file 1 [file molecules-29-05694-s001.zip]

Archive with 1 entries (1 files):
- molecules-3314902-supplementary.pdf
